# Supplementary material for: ﻿A new species of Elpidium Müller, 1880 (Crustacea, Ostracoda) from Hispaniola, with an updated key to the species of the genus, and its molecular phylogenetic positioning within the Cytheroidea
Source: Zookeys. 2025 Mar 28;1233:75–106. doi: 10.3897/zookeys.1233.126611 (PMC11971641; doi:10.3897/zookeys.1233.126611)
Supplement: XML Treatment for Timiriaseviidae [file zookeys.1233.126611-treatment1.xml]

<!DOCTYPE tp:taxon-treatment
  PUBLIC "-//TaxonX//DTD Taxonomic Treatment Publishing DTD v0 20100105//EN" "tax-treatment-NSO.dtd">
<tp:taxon-treatment xmlns:tp="http://www.plazi.org/taxpub"><tp:treatment-meta><kwd-group><label>Taxon classification</label><kwd>
                <named-content content-type="kingdom">Animalia</named-content>
              </kwd><kwd>
                <named-content content-type="order">Podocopida</named-content>
              </kwd><kwd>
                <named-content content-type="family">Limnocytheridae</named-content>
              </kwd></kwd-group><mixed-citation publication-type="journal"><person-group><name><surname>Mesquita-Joanes</surname><given-names>Francesc</given-names></name><name><surname>Gálvez</surname><given-names>Ángel</given-names></name><name><surname>Palero</surname><given-names>Ferran</given-names></name><name><surname>Rueda</surname><given-names>Juan</given-names></name></person-group><article-title>﻿A new species of <italic><tp:taxon-name><tp:taxon-name-part taxon-name-part-type="genus" reg="Elpidium">Elpidium</tp:taxon-name-part></tp:taxon-name></italic> Müller, 1880 (<tp:taxon-name><tp:taxon-name-part taxon-name-part-type="subphylum">Crustacea</tp:taxon-name-part></tp:taxon-name>, <tp:taxon-name><tp:taxon-name-part taxon-name-part-type="class">Ostracoda</tp:taxon-name-part></tp:taxon-name>) from Hispaniola, with an updated key to the species of the genus, and its molecular phylogenetic positioning within the <tp:taxon-name><tp:taxon-name-part taxon-name-part-type="superfamily">Cytheroidea</tp:taxon-name-part></tp:taxon-name></article-title><source>Zookeys</source><day>28</day><month>03</month><year>2025</year><volume>1233</volume><fpage>75</fpage><lpage>106</lpage><pub-id pub-id-type="doi">10.3897/zookeys.1233.126611</pub-id></mixed-citation></tp:treatment-meta><tp:nomenclature><label>﻿Family</label><tp:taxon-name>
              <object-id xmlns:xlink="http://www.w3.org/1999/xlink" content-type="arpha" xlink:type="simple">5DCB932B-3EFF-5F13-AC94-FD7590E072EE</object-id>
              <tp:taxon-name-part taxon-name-part-type="family">Timiriaseviidae</tp:taxon-name-part>
            </tp:taxon-name><tp:taxon-authority>Mandelstam, 1960</tp:taxon-authority></tp:nomenclature><tp:treatment-sec sec-type="diagnosis" id="SECID0EEJAE"><title>Diagnosis.</title><p>[Based on the list of characteristic traits of the subfamily <tp:taxon-name><tp:taxon-name-part taxon-name-part-type="subfamily">Timiriaseviinae</tp:taxon-name-part></tp:taxon-name> by <xref ref-type="bibr" rid="B42">Martens (1995)</xref> and <xref ref-type="bibr" rid="B16">Danielopol et al. (2018)</xref> and on the types of hinge and sieve pores respectively by <xref ref-type="bibr" rid="B15">Danielopol et al. (2014)</xref> and <xref ref-type="bibr" rid="B16">Danielopol et al. (2018)</xref>]. Cytheroid <tp:taxon-name><tp:taxon-name-part taxon-name-part-type="class">Ostracoda</tp:taxon-name-part></tp:taxon-name> with globular shells, particularly in the females, which are larger than males and have a brood pouch (i.e., shell sexual dimorphism apparent). Hinge lophodont, adont, or protodont (<xref ref-type="bibr" rid="B15">Danielopol et al. 2014</xref>). Sieve pores absent or type B if present (<xref ref-type="bibr" rid="B16">Danielopol et al. 2018</xref>). Terminal segment of the antennula usually short, not longer than the previous segment. Fused part of the antennula Ya aesthetasc with adjacent seta short or not distinguishable, less than one third the length of the aesthetasc. Ventral seta on the second antennular segment situated in a medial or proximal position, not in the distal margin, or absent. Maxillular palp not subdivided in two segments, and with a reduced number of setae. Distal lobe of hemipenis moveable, not fused to the rest of the hemipenis.</p></tp:treatment-sec><ref-list><ref id="B42"><mixed-citation xmlns:xlink="http://www.w3.org/1999/xlink" xlink:type="simple"><person-group><name name-style="western"><surname>Martens</surname><given-names>K</given-names></name></person-group> (<year>1995</year>) <article-title>On the validity and the taxonomic position of the <tp:taxon-name><tp:taxon-name-part taxon-name-part-type="tribe">Cytheridellini</tp:taxon-name-part></tp:taxon-name> (<tp:taxon-name><tp:taxon-name-part taxon-name-part-type="subphylum">Crustacea</tp:taxon-name-part></tp:taxon-name>, <tp:taxon-name><tp:taxon-name-part taxon-name-part-type="class">Ostracoda</tp:taxon-name-part></tp:taxon-name>, <tp:taxon-name><tp:taxon-name-part taxon-name-part-type="family">Limnocytheridae</tp:taxon-name-part></tp:taxon-name>).</article-title><source>Mitteilungen aus dem hamburgischen zoologischen Museum und Institut</source><volume>92</volume>: <fpage>273</fpage>–<lpage>280</lpage>.</mixed-citation></ref><ref id="B16"><mixed-citation xmlns:xlink="http://www.w3.org/1999/xlink" xlink:type="simple"><person-group><name name-style="western"><surname>Danielopol</surname><given-names>DL</given-names></name><name name-style="western"><surname>Cabral</surname><given-names>MC</given-names></name><name name-style="western"><surname>Lord</surname><given-names>A</given-names></name><name name-style="western"><surname>Carbonel</surname><given-names>P</given-names></name><name name-style="western"><surname>Gross</surname><given-names>M</given-names></name><name name-style="western"><surname>Stoica</surname><given-names>M</given-names></name><name name-style="western"><surname>Humphreys</surname><given-names>WF</given-names></name><name name-style="western"><surname>Namiotko</surname><given-names>T</given-names></name><name name-style="western"><surname>Tóth</surname><given-names>E</given-names></name><name name-style="western"><surname>Külköylüoğlu</surname><given-names>O</given-names></name><name name-style="western"><surname>Piller</surname><given-names>WE</given-names></name><name name-style="western"><surname>Nunes</surname><given-names>T</given-names></name></person-group> (<year>2018</year>) <article-title>Sieve-type pore canals in the <tp:taxon-name><tp:taxon-name-part taxon-name-part-type="subfamily">Timiriaseviinae</tp:taxon-name-part></tp:taxon-name>—A contribution to the comparative morphology and the systematics of the <tp:taxon-name><tp:taxon-name-part taxon-name-part-type="family">Limnocytheridae</tp:taxon-name-part></tp:taxon-name> (<tp:taxon-name><tp:taxon-name-part taxon-name-part-type="class">Ostracoda</tp:taxon-name-part></tp:taxon-name>, <tp:taxon-name><tp:taxon-name-part taxon-name-part-type="subphylum">Crustacea</tp:taxon-name-part></tp:taxon-name>).</article-title><source>Zootaxa</source><volume>4495</volume>: <fpage>1</fpage>–<lpage>64</lpage>. <ext-link xlink:href="10.11646/zootaxa.4495.1.1" ext-link-type="doi" xlink:type="simple">https://doi.org/10.11646/zootaxa.4495.1.1</ext-link></mixed-citation></ref><ref id="B15"><mixed-citation xmlns:xlink="http://www.w3.org/1999/xlink" xlink:type="simple"><person-group><name name-style="western"><surname>Danielopol</surname><given-names>DL</given-names></name><name name-style="western"><surname>Pinto</surname><given-names>RL</given-names></name><name name-style="western"><surname>Gross</surname><given-names>M</given-names></name><name name-style="western"><surname>Pereira</surname><given-names>JDS</given-names></name><name name-style="western"><surname>Riedl</surname><given-names>N</given-names></name></person-group> (<year>2014</year>) <article-title>On the evolutionary biology of <italic><tp:taxon-name><tp:taxon-name-part taxon-name-part-type="genus">Elpidium</tp:taxon-name-part></tp:taxon-name></italic> ostracods (<tp:taxon-name><tp:taxon-name-part taxon-name-part-type="family">Limnocytheridae</tp:taxon-name-part></tp:taxon-name>, <tp:taxon-name><tp:taxon-name-part taxon-name-part-type="subfamily">Timiriaseviinae</tp:taxon-name-part></tp:taxon-name>): A proposal for pluridisciplinary studies.</article-title><source>Geo-Eco-Marina</source><volume>20</volume>: <fpage>87</fpage>–<lpage>130</lpage>.</mixed-citation></ref></ref-list></tp:taxon-treatment>
