# Supplementary material for: ﻿A new species of Elpidium Müller, 1880 (Crustacea, Ostracoda) from Hispaniola, with an updated key to the species of the genus, and its molecular phylogenetic positioning within the Cytheroidea
Source: Zookeys. 2025 Mar 28;1233:75–106. doi: 10.3897/zookeys.1233.126611 (PMC11971641; doi:10.3897/zookeys.1233.126611)
Supplement: XML Treatment for Elpidium [file zookeys.1233.126611-treatment2.xml]

<!DOCTYPE tp:taxon-treatment
  PUBLIC "-//TaxonX//DTD Taxonomic Treatment Publishing DTD v0 20100105//EN" "tax-treatment-NSO.dtd">
<tp:taxon-treatment xmlns:tp="http://www.plazi.org/taxpub"><tp:treatment-meta><kwd-group><label>Taxon classification</label><kwd>
                <named-content content-type="kingdom">Animalia</named-content>
              </kwd><kwd>
                <named-content content-type="order">Podocopida</named-content>
              </kwd><kwd>
                <named-content content-type="family">Limnocytheridae</named-content>
              </kwd></kwd-group><mixed-citation publication-type="journal"><person-group><name><surname>Mesquita-Joanes</surname><given-names>Francesc</given-names></name><name><surname>Gálvez</surname><given-names>Ángel</given-names></name><name><surname>Palero</surname><given-names>Ferran</given-names></name><name><surname>Rueda</surname><given-names>Juan</given-names></name></person-group><article-title>﻿A new species of <italic><tp:taxon-name><tp:taxon-name-part taxon-name-part-type="genus" reg="Elpidium">Elpidium</tp:taxon-name-part></tp:taxon-name></italic> Müller, 1880 (<tp:taxon-name><tp:taxon-name-part taxon-name-part-type="subphylum">Crustacea</tp:taxon-name-part></tp:taxon-name>, <tp:taxon-name><tp:taxon-name-part taxon-name-part-type="class">Ostracoda</tp:taxon-name-part></tp:taxon-name>) from Hispaniola, with an updated key to the species of the genus, and its molecular phylogenetic positioning within the <tp:taxon-name><tp:taxon-name-part taxon-name-part-type="superfamily">Cytheroidea</tp:taxon-name-part></tp:taxon-name></article-title><source>Zookeys</source><day>28</day><month>03</month><year>2025</year><volume>1233</volume><fpage>75</fpage><lpage>106</lpage><pub-id pub-id-type="doi">10.3897/zookeys.1233.126611</pub-id></mixed-citation></tp:treatment-meta><tp:nomenclature><label>﻿Genus</label><tp:taxon-name>
              <object-id xmlns:xlink="http://www.w3.org/1999/xlink" content-type="arpha" xlink:type="simple">ACB836A6-6A55-5176-87D4-261BB1F138E7</object-id>
              <tp:taxon-name-part taxon-name-part-type="genus" reg="Elpidium">Elpidium</tp:taxon-name-part>
            </tp:taxon-name><tp:taxon-authority>F. Müller, 1880</tp:taxon-authority></tp:nomenclature><tp:treatment-sec sec-type="type species" id="SECID0EMLAE"><title>Type species</title><p>(by original designation): <italic><tp:taxon-name><tp:taxon-name-part taxon-name-part-type="genus" reg="Elpidium">Elpidium</tp:taxon-name-part><tp:taxon-name-part taxon-name-part-type="species" reg="bromeliarum">bromeliarum</tp:taxon-name-part></tp:taxon-name></italic> F. Müller, 1880.</p></tp:treatment-sec><tp:treatment-sec sec-type="type locality" id="SECID0E4LAE"><title>Type locality.</title><p>Itajaí, Santa Catarina state, Brazil.</p></tp:treatment-sec><tp:treatment-sec sec-type="Other species included" id="SECID0ECMAE"><title>Other species included.</title><p><italic><tp:taxon-name><tp:taxon-name-part taxon-name-part-type="genus" reg="Elpidium">E.</tp:taxon-name-part><tp:taxon-name-part taxon-name-part-type="species" reg="alarconi">alarconi</tp:taxon-name-part></tp:taxon-name></italic> sp. nov.; <italic><tp:taxon-name><tp:taxon-name-part taxon-name-part-type="genus" reg="Elpidium">E.</tp:taxon-name-part><tp:taxon-name-part taxon-name-part-type="species" reg="chacoense">chacoense</tp:taxon-name-part></tp:taxon-name></italic><xref ref-type="bibr" rid="B19">Díaz et al., 2024</xref>; <italic><tp:taxon-name><tp:taxon-name-part taxon-name-part-type="genus" reg="Elpidium">E.</tp:taxon-name-part><tp:taxon-name-part taxon-name-part-type="species" reg="cordiforme">cordiforme</tp:taxon-name-part></tp:taxon-name></italic><xref ref-type="bibr" rid="B59">Pereira et al., 2023</xref>; <italic><tp:taxon-name><tp:taxon-name-part taxon-name-part-type="genus" reg="Elpidium">E.</tp:taxon-name-part><tp:taxon-name-part taxon-name-part-type="species" reg="eriocaularum">eriocaularum</tp:taxon-name-part></tp:taxon-name></italic><xref ref-type="bibr" rid="B59">Pereira et al., 2023</xref>; <italic><tp:taxon-name><tp:taxon-name-part taxon-name-part-type="genus" reg="Elpidium">E.</tp:taxon-name-part><tp:taxon-name-part taxon-name-part-type="species" reg="heberti">heberti</tp:taxon-name-part></tp:taxon-name></italic><xref ref-type="bibr" rid="B57">Pereira et al., 2019</xref>; <italic><tp:taxon-name><tp:taxon-name-part taxon-name-part-type="genus" reg="Elpidium">E.</tp:taxon-name-part><tp:taxon-name-part taxon-name-part-type="species" reg="higutiae">higutiae</tp:taxon-name-part></tp:taxon-name></italic><xref ref-type="bibr" rid="B59">Pereira et al., 2023</xref>; <italic><tp:taxon-name><tp:taxon-name-part taxon-name-part-type="genus" reg="Elpidium">E.</tp:taxon-name-part><tp:taxon-name-part taxon-name-part-type="species" reg="inaequivalve">inaequivalve</tp:taxon-name-part></tp:taxon-name></italic> Danielopol, 1981; <italic><tp:taxon-name><tp:taxon-name-part taxon-name-part-type="genus" reg="Elpidium">E.</tp:taxon-name-part><tp:taxon-name-part taxon-name-part-type="species" reg="laesslei">laesslei</tp:taxon-name-part></tp:taxon-name></italic> (Tressler, 1956); <italic><tp:taxon-name><tp:taxon-name-part taxon-name-part-type="genus" reg="Elpidium">E.</tp:taxon-name-part><tp:taxon-name-part taxon-name-part-type="species" reg="litoreum">litoreum</tp:taxon-name-part></tp:taxon-name></italic><xref ref-type="bibr" rid="B58">Pereira et al., 2022</xref>; <italic><tp:taxon-name><tp:taxon-name-part taxon-name-part-type="genus" reg="Elpidium">E.</tp:taxon-name-part><tp:taxon-name-part taxon-name-part-type="species" reg="littlei">littlei</tp:taxon-name-part></tp:taxon-name></italic><xref ref-type="bibr" rid="B57">Pereira et al., 2019</xref>; <italic><tp:taxon-name><tp:taxon-name-part taxon-name-part-type="genus" reg="Elpidium">E.</tp:taxon-name-part><tp:taxon-name-part taxon-name-part-type="species" reg="maricaoense">maricaoense</tp:taxon-name-part></tp:taxon-name></italic> (Tressler, 1941); <italic><tp:taxon-name><tp:taxon-name-part taxon-name-part-type="genus" reg="Elpidium">E.</tp:taxon-name-part><tp:taxon-name-part taxon-name-part-type="species" reg="martensi">martensi</tp:taxon-name-part></tp:taxon-name></italic><xref ref-type="bibr" rid="B15">Danielopol et al., 2014</xref>; <italic><tp:taxon-name><tp:taxon-name-part taxon-name-part-type="genus" reg="Elpidium">E.</tp:taxon-name-part><tp:taxon-name-part taxon-name-part-type="species" reg="merendonense">merendonense</tp:taxon-name-part></tp:taxon-name></italic> Pinto &amp; Jocqué, 2013; <italic><tp:taxon-name><tp:taxon-name-part taxon-name-part-type="genus" reg="Elpidium">E.</tp:taxon-name-part><tp:taxon-name-part taxon-name-part-type="species" reg="oxumae">oxumae</tp:taxon-name-part></tp:taxon-name></italic><xref ref-type="bibr" rid="B59">Pereira et al., 2023</xref>; <italic><tp:taxon-name><tp:taxon-name-part taxon-name-part-type="genus" reg="Elpidium">E.</tp:taxon-name-part><tp:taxon-name-part taxon-name-part-type="species" reg="picinguabaense">picinguabaense</tp:taxon-name-part></tp:taxon-name></italic><xref ref-type="bibr" rid="B59">Pereira et al., 2023</xref>; <italic><tp:taxon-name><tp:taxon-name-part taxon-name-part-type="genus" reg="Elpidium">E.</tp:taxon-name-part><tp:taxon-name-part taxon-name-part-type="species" reg="pintoi">pintoi</tp:taxon-name-part></tp:taxon-name></italic> Danielopol, 1981; <italic><tp:taxon-name><tp:taxon-name-part taxon-name-part-type="genus" reg="Elpidium">E.</tp:taxon-name-part><tp:taxon-name-part taxon-name-part-type="species" reg="purium">purium</tp:taxon-name-part></tp:taxon-name></italic><xref ref-type="bibr" rid="B59">Pereira et al., 2023</xref>; <italic><tp:taxon-name><tp:taxon-name-part taxon-name-part-type="genus" reg="Elpidium">E.</tp:taxon-name-part><tp:taxon-name-part taxon-name-part-type="species" reg="purperae">purperae</tp:taxon-name-part></tp:taxon-name></italic> Danielopol, 1981; <italic><tp:taxon-name><tp:taxon-name-part taxon-name-part-type="genus" reg="Elpidium">E.</tp:taxon-name-part><tp:taxon-name-part taxon-name-part-type="species" reg="wolfi">wolfi</tp:taxon-name-part></tp:taxon-name></italic><xref ref-type="bibr" rid="B57">Pereira et al., 2019</xref>.</p></tp:treatment-sec><tp:treatment-sec sec-type="diagnosis" id="SECID0EJUAE"><title>Diagnosis.</title><p>[Modified after <xref ref-type="bibr" rid="B15">Danielopol et al. (2014)</xref> and <xref ref-type="bibr" rid="B58">Pereira et al. (2022</xref>, <xref ref-type="bibr" rid="B59">2023</xref>)]. <tp:taxon-name><tp:taxon-name-part taxon-name-part-type="family">Timiriaseviidae</tp:taxon-name-part></tp:taxon-name> of intermediate size (0.6–1.1 mm) with sexually dimorphic carapace, broad and ventrally flat. Females relatively wider than males, due to the presence of a brood pouch, and usually also larger. Valves symmetric or asymmetric in dorsal view, carapace surface of most species with subtle ornamentation of minute and shallow pits (except <italic><tp:taxon-name><tp:taxon-name-part taxon-name-part-type="genus" reg="Elpidium">E.</tp:taxon-name-part><tp:taxon-name-part taxon-name-part-type="species" reg="laesslei">laesslei</tp:taxon-name-part></tp:taxon-name></italic>, which is strongly ornamented). At the mouth part, a funnel structure is internally built in the carapace between both valves. Four apparent adductor muscle scars arranged subvertically (at ~ 15–30° oblique from the vertical axis towards the anterior part from top to bottom). Hinge protodont, with a bar on the smaller valve, which may have prototeeth anteriorly and posteriorly, and a groove in the larger one. <abbrev xmlns:xlink="http://www.w3.org/1999/xlink" xlink:title="antennula" id="ABBRID0ELVAE" xlink:type="simple">A1</abbrev> apparently six-segmented in most species: with five clearly separated segments, but in most species the fourth segment appears as partially subdivided (4a + 4b). <abbrev xmlns:xlink="http://www.w3.org/1999/xlink" xlink:title="antennula" id="ABBRID0EPVAE" xlink:type="simple">A1</abbrev> with a dorsal apical expansion in the first segment. <abbrev xmlns:xlink="http://www.w3.org/1999/xlink" xlink:title="antenna" id="ABBRID0ETVAE" xlink:type="simple">A2</abbrev> sexually dimorphic; three terminal claws in the last segment, one of which is pectinated only in males. Last segment of <abbrev xmlns:xlink="http://www.w3.org/1999/xlink" xlink:title="antenna" id="ABBRID0EXVAE" xlink:type="simple">A2</abbrev> distally with a small hyaline formation. <abbrev xmlns:xlink="http://www.w3.org/1999/xlink" xlink:title="maxillula" id="ABBRID0E2VAE" xlink:type="simple">Mx</abbrev> with two spatulate claws and three normal setae in each of the second and third endites. <abbrev xmlns:xlink="http://www.w3.org/1999/xlink" xlink:title="hemipenis" id="ABBRID0E6VAE" xlink:type="simple">Hp</abbrev> strongly sclerotized, <abbrev xmlns:xlink="http://www.w3.org/1999/xlink" xlink:title="caudal ramus" id="ABBRID0EDWAE" xlink:type="simple">CR</abbrev> reduced to a pair of setae. Distal lobe very apparent and varied in shape, usually subtriangular or subrectangular, but in some species with a small (pointed or digitiform) expansion in its internal border, always with a basal seta. <abbrev xmlns:xlink="http://www.w3.org/1999/xlink" xlink:title="copulatory process" id="ABBRID0EHWAE" xlink:type="simple">CoP</abbrev> curved (hook-like, curled, U-shaped or L-shaped), with a tip either subdivided or not in ejaculatory glans and duct. Lower ramus varied in shape. Upper ramus absent. Female abdomen rounded, with a dorsal spine-like seta, sclerotized genital lobes, and three setae on each <abbrev xmlns:xlink="http://www.w3.org/1999/xlink" xlink:title="caudal ramus" id="ABBRID0ELWAE" xlink:type="simple">CR</abbrev> lobe.</p></tp:treatment-sec><ref-list><ref id="B19"><mixed-citation xmlns:xlink="http://www.w3.org/1999/xlink" xlink:type="simple"><person-group><name name-style="western"><surname>Díaz</surname><given-names>AR</given-names></name><name name-style="western"><surname>Campos</surname><given-names>RE</given-names></name><name name-style="western"><surname>Martens</surname><given-names>K</given-names></name></person-group> (<year>2024</year>) A new species of <italic><tp:taxon-name><tp:taxon-name-part taxon-name-part-type="genus">Elpidium</tp:taxon-name-part></tp:taxon-name></italic> (<tp:taxon-name><tp:taxon-name-part taxon-name-part-type="subphylum">Crustacea</tp:taxon-name-part></tp:taxon-name>, <tp:taxon-name><tp:taxon-name-part taxon-name-part-type="class">Ostracoda</tp:taxon-name-part></tp:taxon-name>) from bromeliad and non-bromeliad phytotelmata in the northeast of Argentina. Zoological Studies 63: 45.</mixed-citation></ref><ref id="B59"><mixed-citation xmlns:xlink="http://www.w3.org/1999/xlink" xlink:type="simple"><person-group><name name-style="western"><surname>Pereira</surname><given-names>JS</given-names></name><name name-style="western"><surname>da Rocha</surname><given-names>CEF</given-names></name><name name-style="western"><surname>Martens</surname><given-names>K</given-names></name><name name-style="western"><surname>Pinto</surname><given-names>RL</given-names></name><name name-style="western"><surname>DaSilva</surname><given-names>MB</given-names></name></person-group> (<year>2023</year>) <article-title>Six new species of <italic><tp:taxon-name><tp:taxon-name-part taxon-name-part-type="genus">Elpidium</tp:taxon-name-part></tp:taxon-name></italic> Müller, 1880 (<tp:taxon-name><tp:taxon-name-part taxon-name-part-type="order">Podocopida</tp:taxon-name-part></tp:taxon-name>: <tp:taxon-name><tp:taxon-name-part taxon-name-part-type="family">Limnocytheridae</tp:taxon-name-part></tp:taxon-name>) from Eastern Brazil.</article-title><source>Zootaxa</source><volume>5258</volume>(<issue>1</issue>): <fpage>1</fpage>–<lpage>38</lpage>. <ext-link xlink:href="10.11646/zootaxa.5258.1.1" ext-link-type="doi" xlink:type="simple">https://doi.org/10.11646/zootaxa.5258.1.1</ext-link></mixed-citation></ref><ref id="B57"><mixed-citation xmlns:xlink="http://www.w3.org/1999/xlink" xlink:type="simple"><person-group><name name-style="western"><surname>Pereira</surname><given-names>JS</given-names></name><name name-style="western"><surname>Rocha</surname><given-names>CEF</given-names></name><name name-style="western"><surname>Pinto</surname><given-names>RL</given-names></name></person-group> (<year>2019</year>) <article-title>On three new species of <italic><tp:taxon-name><tp:taxon-name-part taxon-name-part-type="genus">Elpidium</tp:taxon-name-part></tp:taxon-name></italic> Müller, 1880 and the re-description of <italic><tp:taxon-name><tp:taxon-name-part taxon-name-part-type="genus">Elpidium</tp:taxon-name-part><tp:taxon-name-part taxon-name-part-type="species">laesslei</tp:taxon-name-part></tp:taxon-name></italic> (Tressler, 1956) from Jamaica (<tp:taxon-name><tp:taxon-name-part taxon-name-part-type="class">Ostracoda</tp:taxon-name-part></tp:taxon-name>: <tp:taxon-name><tp:taxon-name-part taxon-name-part-type="order">Podocopida</tp:taxon-name-part></tp:taxon-name>: <tp:taxon-name><tp:taxon-name-part taxon-name-part-type="family">Limnocytheridae</tp:taxon-name-part></tp:taxon-name>).</article-title><source>Zootaxa</source><volume>4604</volume>: <fpage>103</fpage>–<lpage>140</lpage>. <ext-link xlink:href="10.11646/zootaxa.4604.1.4" ext-link-type="doi" xlink:type="simple">https://doi.org/10.11646/zootaxa.4604.1.4</ext-link></mixed-citation></ref><ref id="B58"><mixed-citation xmlns:xlink="http://www.w3.org/1999/xlink" xlink:type="simple"><person-group><name name-style="western"><surname>Pereira</surname><given-names>JS</given-names></name><name name-style="western"><surname>Rocha</surname><given-names>CEF</given-names></name><name name-style="western"><surname>Pinto</surname><given-names>RL</given-names></name><name name-style="western"><surname>DaSilva</surname><given-names>MB</given-names></name></person-group> (<year>2022</year>) <article-title>A new species of <italic><tp:taxon-name><tp:taxon-name-part taxon-name-part-type="genus">Elpidium</tp:taxon-name-part></tp:taxon-name></italic> (<tp:taxon-name><tp:taxon-name-part taxon-name-part-type="subphylum">Crustacea</tp:taxon-name-part></tp:taxon-name>: <tp:taxon-name><tp:taxon-name-part taxon-name-part-type="class">Ostracoda</tp:taxon-name-part></tp:taxon-name>: <tp:taxon-name><tp:taxon-name-part taxon-name-part-type="family">Limnocytheridae</tp:taxon-name-part></tp:taxon-name>) from Brazil and a morphological phylogenetic proposal for the genus.</article-title><source>Zoological Studies</source><volume>61</volume>: <fpage>1</fpage>–<lpage>17</lpage>. <ext-link xlink:href="10.6620/ZS.2022.61-27" ext-link-type="doi" xlink:type="simple">https://doi.org/10.6620/ZS.2022.61-27</ext-link></mixed-citation></ref><ref id="B15"><mixed-citation xmlns:xlink="http://www.w3.org/1999/xlink" xlink:type="simple"><person-group><name name-style="western"><surname>Danielopol</surname><given-names>DL</given-names></name><name name-style="western"><surname>Pinto</surname><given-names>RL</given-names></name><name name-style="western"><surname>Gross</surname><given-names>M</given-names></name><name name-style="western"><surname>Pereira</surname><given-names>JDS</given-names></name><name name-style="western"><surname>Riedl</surname><given-names>N</given-names></name></person-group> (<year>2014</year>) <article-title>On the evolutionary biology of <italic><tp:taxon-name><tp:taxon-name-part taxon-name-part-type="genus">Elpidium</tp:taxon-name-part></tp:taxon-name></italic> ostracods (<tp:taxon-name><tp:taxon-name-part taxon-name-part-type="family">Limnocytheridae</tp:taxon-name-part></tp:taxon-name>, <tp:taxon-name><tp:taxon-name-part taxon-name-part-type="subfamily">Timiriaseviinae</tp:taxon-name-part></tp:taxon-name>): A proposal for pluridisciplinary studies.</article-title><source>Geo-Eco-Marina</source><volume>20</volume>: <fpage>87</fpage>–<lpage>130</lpage>.</mixed-citation></ref></ref-list></tp:taxon-treatment>
