# Supplementary material for: ﻿A new species of Elpidium Müller, 1880 (Crustacea, Ostracoda) from Hispaniola, with an updated key to the species of the genus, and its molecular phylogenetic positioning within the Cytheroidea
Source: Zookeys. 2025 Mar 28;1233:75–106. doi: 10.3897/zookeys.1233.126611 (PMC11971641; doi:10.3897/zookeys.1233.126611)
Supplement: XML Treatment for Elpidium alarconi [file zookeys.1233.126611-treatment3.xml]

<!DOCTYPE tp:taxon-treatment
  PUBLIC "-//TaxonX//DTD Taxonomic Treatment Publishing DTD v0 20100105//EN" "tax-treatment-NSO.dtd">
<tp:taxon-treatment xmlns:tp="http://www.plazi.org/taxpub"><tp:treatment-meta><kwd-group><label>Taxon classification</label><kwd>
                <named-content content-type="kingdom">Animalia</named-content>
              </kwd><kwd>
                <named-content content-type="order">Podocopida</named-content>
              </kwd><kwd>
                <named-content content-type="family">Limnocytheridae</named-content>
              </kwd></kwd-group><mixed-citation publication-type="journal"><person-group><name><surname>Mesquita-Joanes</surname><given-names>Francesc</given-names></name><name><surname>Gálvez</surname><given-names>Ángel</given-names></name><name><surname>Palero</surname><given-names>Ferran</given-names></name><name><surname>Rueda</surname><given-names>Juan</given-names></name></person-group><article-title>﻿A new species of <italic><tp:taxon-name><tp:taxon-name-part taxon-name-part-type="genus" reg="Elpidium">Elpidium</tp:taxon-name-part></tp:taxon-name></italic> Müller, 1880 (<tp:taxon-name><tp:taxon-name-part taxon-name-part-type="subphylum">Crustacea</tp:taxon-name-part></tp:taxon-name>, <tp:taxon-name><tp:taxon-name-part taxon-name-part-type="class">Ostracoda</tp:taxon-name-part></tp:taxon-name>) from Hispaniola, with an updated key to the species of the genus, and its molecular phylogenetic positioning within the <tp:taxon-name><tp:taxon-name-part taxon-name-part-type="superfamily">Cytheroidea</tp:taxon-name-part></tp:taxon-name></article-title><source>Zookeys</source><day>28</day><month>03</month><year>2025</year><volume>1233</volume><fpage>75</fpage><lpage>106</lpage><pub-id pub-id-type="doi">10.3897/zookeys.1233.126611</pub-id></mixed-citation></tp:treatment-meta><tp:nomenclature><label>﻿</label><tp:taxon-name>
              <object-id xmlns:xlink="http://www.w3.org/1999/xlink" content-type="arpha" xlink:type="simple">BA7FC90E-2C60-541C-A56E-BAC1FE2F7BEF</object-id>
              <tp:taxon-name-part taxon-name-part-type="genus" reg="Elpidium">Elpidium</tp:taxon-name-part>
              <tp:taxon-name-part taxon-name-part-type="species" reg="alarconi">alarconi</tp:taxon-name-part>
              <object-id xmlns:xlink="http://www.w3.org/1999/xlink" content-type="zoobank" xlink:type="simple">https://zoobank.org/D973DE83-200E-4BEF-AE4D-05174A5FD155</object-id>
            </tp:taxon-name><tp:taxon-status xmlns:xlink="http://www.w3.org/1999/xlink" xlink:type="simple">sp. nov.</tp:taxon-status><xref ref-type="fig" rid="F1">Figs 1</xref><xref ref-type="fig" rid="F2">, 2</xref><xref ref-type="fig" rid="F3">, 3</xref><xref ref-type="fig" rid="F4">, 4</xref><xref ref-type="fig" rid="F5">, 5</xref><xref ref-type="fig" rid="F6">, 6</xref><xref ref-type="fig" rid="F7">, 7</xref></tp:nomenclature><tp:treatment-sec sec-type="type locality" id="SECID0EUYAE"><title>Type locality.</title><p>Rancho Baiguate (La Joya Sector, Jarabacoa, República Dominicana) 19°6'49"N, 70°37'8"W, 530 m a.s.l., sampled on 7/2/2019 and 12/4/2021 by J. Rueda and P. Alarcón. Tank bromeliads growing at the base of several tree trunks in a secondary natural forest, with a wide cover, and presence of domestic animals (horses, dogs) in the vicinity, near the Baiguate River.</p></tp:treatment-sec><tp:treatment-sec sec-type="type material" id="SECID0EZYAE"><title>Type material.</title><p><bold><italic>Holotype</italic></bold> • 1 adult ♂; soft parts dissected and stored on a permanent microscopic slide, valves dry in a micropaleontological slide (MUVHNZY0021). <bold><italic>Allotype</italic></bold> • 1 adult ♀; soft parts dissected and stored on a permanent microscopic slide, valves dry in a micropaleontological slide (MUVHNZY0022). <bold><italic>Paratypes</italic></bold> • 10 adult ♂♂ and 17 adult ♀♀. Six of the males (MUVHNZY0023 - MUVHNZY0026, MUVHNZY0035, MUVHNZY0036) dissected and stored as the holotype, valves coated and used for SEM; one male (MUVHNZY0027) used <italic>in toto</italic> for SEM, after applying critical-point drying (<abbrev xmlns:xlink="http://www.w3.org/1999/xlink" xlink:title="critical-point drying" id="ABBRID0EMZAE" xlink:type="simple">CPD</abbrev>), and stored in a micropaleontological slide; another male (MUVHNZY0039) with valves untreated and bodies (<abbrev xmlns:xlink="http://www.w3.org/1999/xlink" xlink:title="critical-point drying" id="ABBRID0EQZAE" xlink:type="simple">CPD</abbrev> and coated) in a micropaleontological slide. Seven females (MUVHNZY0028-0033, MUVHNZY0037) dissected and stored as the holotype, valves coated and used for SEM; another female (MUVHNZY0038) with valves untreated and bodies (<abbrev xmlns:xlink="http://www.w3.org/1999/xlink" xlink:title="critical-point drying" id="ABBRID0EUZAE" xlink:type="simple">CPD</abbrev> and coated) in a micropaleontological slide. Two adult males and six females stored <italic>in toto</italic> in ethanol 96% (MUVHNZY0034). Soft body remains of three adult females used for DNA extraction stored in ethanol (codes MUVHNZY0040-0042).</p></tp:treatment-sec><tp:treatment-sec sec-type="diagnosis" id="SECID0E1ZAE"><title>Diagnosis.</title><p><italic><tp:taxon-name><tp:taxon-name-part taxon-name-part-type="genus" reg="Elpidium">Elpidium</tp:taxon-name-part></tp:taxon-name></italic> species of intermediate size (~ 700–800 μm), with a dark-colored carapace. Females slightly longer and wider than males, and with a truncate posterior margin in dorsal view; males with a barely obtuse posterior margin. Valves (quasi-)symmetric in dorsal view. Surface of valves covered with minute and shallow pits. <abbrev xmlns:xlink="http://www.w3.org/1999/xlink" xlink:title="left valve" id="ABBRID0EH1AE" xlink:type="simple">LV</abbrev> embracing <abbrev xmlns:xlink="http://www.w3.org/1999/xlink" xlink:title="right valve" id="ABBRID0EL1AE" xlink:type="simple">RV</abbrev> along all free margins. Hinge protodont, with a strongly built bar in the <abbrev xmlns:xlink="http://www.w3.org/1999/xlink" xlink:title="right valve" id="ABBRID0EP1AE" xlink:type="simple">RV</abbrev>, including one (proto-)tooth at each extreme of the bar. <abbrev xmlns:xlink="http://www.w3.org/1999/xlink" xlink:title="left valve" id="ABBRID0ET1AE" xlink:type="simple">LV</abbrev> with a hinge groove. <abbrev xmlns:xlink="http://www.w3.org/1999/xlink" xlink:title="antennula" id="ABBRID0EX1AE" xlink:type="simple">A1</abbrev> apparently six-segmented (i.e., segments 4a and 4b partially separated). <abbrev xmlns:xlink="http://www.w3.org/1999/xlink" xlink:title="distal lobe" id="ABBRID0E21AE" xlink:type="simple">DL</abbrev> of male <abbrev xmlns:xlink="http://www.w3.org/1999/xlink" xlink:title="hemipenis" id="ABBRID0E61AE" xlink:type="simple">Hp</abbrev> with a long digital expansion, <abbrev xmlns:xlink="http://www.w3.org/1999/xlink" xlink:title="copulatory process" id="ABBRID0ED2AE" xlink:type="simple">CoP</abbrev> L-shaped, with tip not subdivided, and <abbrev xmlns:xlink="http://www.w3.org/1999/xlink" xlink:title="lower ramus" id="ABBRID0EH2AE" xlink:type="simple">LR</abbrev> very slender (thinner than <abbrev xmlns:xlink="http://www.w3.org/1999/xlink" xlink:title="copulatory process" id="ABBRID0EL2AE" xlink:type="simple">CoP</abbrev>), L-shaped and with a pointed tip.</p></tp:treatment-sec><tp:treatment-sec sec-type="description" id="SECID0EP2AE"><title>Description.</title><p><bold>Male.</bold> Adult shell large (L &gt; 0.7 mm), according to size groups established for limnocytherids s.l. by <xref ref-type="bibr" rid="B23">Gidó et al. (2007)</xref>, but of intermediate size compared to other <italic><tp:taxon-name><tp:taxon-name-part taxon-name-part-type="genus" reg="Elpidium">Elpidium</tp:taxon-name-part></tp:taxon-name></italic> species. <abbrev xmlns:xlink="http://www.w3.org/1999/xlink" xlink:title="carapace" id="ABBRID0EC3AE" xlink:type="simple">Cp</abbrev> subovate in dorsal and ventral view (Fig. <xref ref-type="fig" rid="F1">1A, B</xref>). Maximum width slightly displaced to posterior part, at ~ 45% of total length. <abbrev xmlns:xlink="http://www.w3.org/1999/xlink" xlink:title="carapace" id="ABBRID0EK3AE" xlink:type="simple">Cp</abbrev> in dorsal view: anteriorly pointed, barely acute; posteriorly bluntly pointed, obtuse, with more rounded outline than anterior margin. Valves almost symmetrical in dorsal view; <abbrev xmlns:xlink="http://www.w3.org/1999/xlink" xlink:title="left valve" id="ABBRID0EO3AE" xlink:type="simple">LV</abbrev> slightly longer and embracing <abbrev xmlns:xlink="http://www.w3.org/1999/xlink" xlink:title="right valve" id="ABBRID0ES3AE" xlink:type="simple">RV</abbrev> along all free margins (Fig. <xref ref-type="fig" rid="F1">1B</xref>). Valves elongate in lateral view (Fig. <xref ref-type="fig" rid="F1">1C, D</xref>), posterior margin broadly rounded, anterior margin infracurvate, i.e., narrowly rounded towards anteroventral region. Maximum length at ~ 33% of maximum height. Ventral margin slightly convex in lateral view, flat in ventral (Fig. <xref ref-type="fig" rid="F1">1B</xref>) and frontal (Fig. <xref ref-type="fig" rid="F5">5A</xref>) views. Surface of valves smoothly punctate, overall covered with minute foveolae and sparsely with normal (type-<abbrev xmlns:xlink="http://www.w3.org/1999/xlink" xlink:title="antenna" id="ABBRID0EG4AE" xlink:type="simple">A2</abbrev>) pores, many of which hold a sensory seta (Fig. <xref ref-type="fig" rid="F1">1A, C, D, I–K</xref>). These foveolae more conspicuous, denser, and deeper near anterior margin of valves, in a narrow beak-like zone (Fig. <xref ref-type="fig" rid="F1">1K</xref>). This zone partially corresponds internally to the area of the inner lamella between outer margin and selvage (Fig. <xref ref-type="fig" rid="F1">1E, F</xref>). Calcified inner lamella wider anteriorly (~ 12% of valve L) than posteriorly (6% of valve L). Selvage strongly built in the <abbrev xmlns:xlink="http://www.w3.org/1999/xlink" xlink:title="right valve" id="ABBRID0EW4AE" xlink:type="simple">RV</abbrev> (Fig. <xref ref-type="fig" rid="F1">1F, H</xref>), anteriorly positioned approximately half way between anterior margin and inner margin of calcified inner lamella. Hinge protodont, sensu <xref ref-type="bibr" rid="B15">Danielopol et al. (2014)</xref>. <abbrev xmlns:xlink="http://www.w3.org/1999/xlink" xlink:title="right valve" id="ABBRID0EC5AE" xlink:type="simple">RV</abbrev> dorsally with a hinge bar (Fig. <xref ref-type="fig" rid="F1">1H</xref>), showing anterior and posterior prototeeth. <abbrev xmlns:xlink="http://www.w3.org/1999/xlink" xlink:title="left valve" id="ABBRID0EK5AE" xlink:type="simple">LV</abbrev> with a hinge groove (Fig. <xref ref-type="fig" rid="F1">1G</xref>), anteriorly with enlarged socket. Both valves antero-ventrally with selvage protruding towards external margin, building the typical funnel-like structure of <italic><tp:taxon-name><tp:taxon-name-part taxon-name-part-type="genus" reg="Elpidium">Elpidium</tp:taxon-name-part></tp:taxon-name></italic> ostracods at mouth position. Four large adductor muscle scars (Fig. <xref ref-type="fig" rid="F1">1F, L</xref>) aligned in a slightly oblique row (leaning 30° from vertical axis towards anterior part, from top to bottom), located just in front of central area of valves. Three of these scars elongate, bottom one subovate. Another smaller, rounded scar situated in front of top one of the four central muscle scars. Both valves postero-ventrally with a row of submarginal (type-<abbrev xmlns:xlink="http://www.w3.org/1999/xlink" xlink:title="antenna" id="ABBRID0E45AE" xlink:type="simple">A2</abbrev>) pores and setae located in the peripheral part of the marginal infold (Fig. <xref ref-type="fig" rid="F1">1I, J</xref>). Carapace colored dark brown.</p><fig id="F1" position="float" orientation="portrait"><object-id xmlns:xlink="http://www.w3.org/1999/xlink" content-type="doi" xlink:type="simple">10.3897/zookeys.1233.126611.figure1</object-id><object-id xmlns:xlink="http://www.w3.org/1999/xlink" content-type="arpha" xlink:type="simple">01C96E6E-797A-5012-8A6F-1040DB880299</object-id><label>Figure 1.</label><caption><p><italic><tp:taxon-name><tp:taxon-name-part taxon-name-part-type="genus" reg="Elpidium">Elpidium</tp:taxon-name-part><tp:taxon-name-part taxon-name-part-type="species" reg="alarconi">alarconi</tp:taxon-name-part></tp:taxon-name></italic> sp. nov. ♂ <bold>A</bold><abbrev xmlns:xlink="http://www.w3.org/1999/xlink" xlink:title="carapace" id="ABBRID0E16AE" xlink:type="simple">Cp</abbrev> dorsal view (MUVHNZY0026) <bold>B</bold><abbrev xmlns:xlink="http://www.w3.org/1999/xlink" xlink:title="carapace" id="ABBRID0EBAAG" xlink:type="simple">Cp</abbrev> ventral view (MUVHNZY0025) <bold>C</bold><abbrev xmlns:xlink="http://www.w3.org/1999/xlink" xlink:title="left valve" id="ABBRID0EHAAG" xlink:type="simple">LV</abbrev>, external view (MUVHNZY0035) <bold>D</bold><abbrev xmlns:xlink="http://www.w3.org/1999/xlink" xlink:title="right valve" id="ABBRID0ENAAG" xlink:type="simple">RV</abbrev> external view (MUVHNZY0035) <bold>E</bold><abbrev xmlns:xlink="http://www.w3.org/1999/xlink" xlink:title="left valve" id="ABBRID0ETAAG" xlink:type="simple">LV</abbrev> internal view (MUVHNZY0036) <bold>F</bold><abbrev xmlns:xlink="http://www.w3.org/1999/xlink" xlink:title="right valve" id="ABBRID0EZAAG" xlink:type="simple">RV</abbrev> internal view (MUVHNZY0036) <bold>G</bold><abbrev xmlns:xlink="http://www.w3.org/1999/xlink" xlink:title="left valve" id="ABBRID0E6AAG" xlink:type="simple">LV</abbrev> subventral view (MUVHNZY0036) <bold>H</bold><abbrev xmlns:xlink="http://www.w3.org/1999/xlink" xlink:title="right valve" id="ABBRID0EFBAG" xlink:type="simple">RV</abbrev> subventral view (MUVHNZY0036) <bold>I</bold><abbrev xmlns:xlink="http://www.w3.org/1999/xlink" xlink:title="left valve" id="ABBRID0ELBAG" xlink:type="simple">LV</abbrev> internal view (MUVHNZY0036), detail of posterior part, and zoom on lateral row of pores (inset) <bold>J</bold><abbrev xmlns:xlink="http://www.w3.org/1999/xlink" xlink:title="right valve" id="ABBRID0ERBAG" xlink:type="simple">RV</abbrev> internal view (MUVHNZY0036), detail of posterior part, and zoom on lateral row of pores (inset) <bold>K</bold><abbrev xmlns:xlink="http://www.w3.org/1999/xlink" xlink:title="carapace" id="ABBRID0EXBAG" xlink:type="simple">Cp</abbrev> detail anterior part, right external view (MUVHNZY0035) <bold>L</bold> Detail adductor muscle scars, <abbrev xmlns:xlink="http://www.w3.org/1999/xlink" xlink:title="right valve" id="ABBRID0E4BAG" xlink:type="simple">RV</abbrev> internal view (MUVHNZY0036). Scale bars: 400 μm (<bold>A–H</bold>); 100 μm (<bold>I, J</bold> general); 20 μm (<bold>I, J</bold> inset); 50 μm (<bold>K, L</bold>).</p></caption><graphic xmlns:xlink="http://www.w3.org/1999/xlink" xlink:href="zookeys-1233-075_article-126611__-g001.jpg" position="float" orientation="portrait" xlink:type="simple" id="oo_1293612.jpg"><uri content-type="original_file" xlink:type="simple">https://binary.pensoft.net/fig/1293612</uri></graphic></fig><p><abbrev xmlns:xlink="http://www.w3.org/1999/xlink" xlink:title="antennula" id="ABBRID0EQCAG" xlink:type="simple">A1</abbrev> (Figs <xref ref-type="fig" rid="F2">2A</xref>, <xref ref-type="fig" rid="F3">3A–D</xref>). Apparently six-segmented, i.e., with clear separation between segments 4a and 4b under standard microscope, but this separation weaker than other segments (Fig. <xref ref-type="fig" rid="F3">3A</xref>). Separation not observed under UV-light in a fluorescence microscope, compared to other segmentation (Fig. <xref ref-type="fig" rid="F3">3B</xref>). This separation observed only in the internal part of fourth segment under SEM, but not in the external part (Figs <xref ref-type="fig" rid="F3">3C, D</xref>, <xref ref-type="fig" rid="F5">5E</xref>). First segment trapezoidal, strongly built, dorsally with a subapical subtriangular expansion, partially covered with pseudochaetae. Second segment elongate, more than thrice longer than wide, dorsally covered with pseudochaetae along its margin, ventrally with a long plumose seta, attached slightly behind middle of segment, and reaching mid-length of fourth segment. Third segment rectangular, with a seta at its dorso-apical margin, this seta slightly longer than next segment. Segment 4a rectangular, ~ 2× longer than wide, dorsally with two small apical setae (not attaining the middle of next segment) and ventrally one seta as long as next segment. Fifth segment (segment 4b) dorsally with three apical setae of varied length; longest one attaining one third of Ya aesthetasc, second longer one as long as last segment, smallest one ~ 1/2 the length of last segment. Ventrally with a long apical seta, surpassing the middle of Ya aesthetasc. Last (sixth) segment with three apical setae and Ya aesthetasc. One seta as long as Ya, another slightly longer than last two segments, another one slightly longer than last three segments.</p><fig id="F2" position="float" orientation="portrait"><object-id xmlns:xlink="http://www.w3.org/1999/xlink" content-type="doi" xlink:type="simple">10.3897/zookeys.1233.126611.figure2</object-id><object-id xmlns:xlink="http://www.w3.org/1999/xlink" content-type="arpha" xlink:type="simple">1E22E84B-F2D5-53DD-9EEE-2E78BC720D0B</object-id><label>Figure 2.</label><caption><p><italic><tp:taxon-name><tp:taxon-name-part taxon-name-part-type="genus" reg="Elpidium">Elpidium</tp:taxon-name-part><tp:taxon-name-part taxon-name-part-type="species" reg="alarconi">alarconi</tp:taxon-name-part></tp:taxon-name></italic> sp. nov. ♂ (MUVHNZY0021) <bold>A</bold><abbrev xmlns:xlink="http://www.w3.org/1999/xlink" xlink:title="antennula" id="ABBRID0EBEAG" xlink:type="simple">A1</abbrev>, top arrow points to subtriangular expansion on first segment; bottom arrow points to the partial separation between segments 4a and 4b <bold>B</bold><abbrev xmlns:xlink="http://www.w3.org/1999/xlink" xlink:title="antenna" id="ABBRID0EHEAG" xlink:type="simple">A2</abbrev>, hy: hyaline formation <bold>C</bold><abbrev xmlns:xlink="http://www.w3.org/1999/xlink" xlink:title="mandibula" id="ABBRID0ENEAG" xlink:type="simple">Md</abbrev> palp (top) and coxa (bottom) <bold>D</bold><abbrev xmlns:xlink="http://www.w3.org/1999/xlink" xlink:title="maxillula" id="ABBRID0ETEAG" xlink:type="simple">Mx</abbrev>. Scale bars: 100 μm.</p></caption><graphic xmlns:xlink="http://www.w3.org/1999/xlink" xlink:href="zookeys-1233-075_article-126611__-g002.jpg" position="float" orientation="portrait" xlink:type="simple" id="oo_1293613.jpg"><uri content-type="original_file" xlink:type="simple">https://binary.pensoft.net/fig/1293613</uri></graphic></fig><fig id="F3" position="float" orientation="portrait"><object-id xmlns:xlink="http://www.w3.org/1999/xlink" content-type="doi" xlink:type="simple">10.3897/zookeys.1233.126611.figure3</object-id><object-id xmlns:xlink="http://www.w3.org/1999/xlink" content-type="arpha" xlink:type="simple">8B2C3B3E-D0E2-5277-A9FD-0B09CA1FD40C</object-id><label>Figure 3.</label><caption><p><italic><tp:taxon-name><tp:taxon-name-part taxon-name-part-type="genus" reg="Elpidium">Elpidium</tp:taxon-name-part><tp:taxon-name-part taxon-name-part-type="species" reg="alarconi">alarconi</tp:taxon-name-part></tp:taxon-name></italic> sp. nov. details of <abbrev xmlns:xlink="http://www.w3.org/1999/xlink" xlink:title="antennula" id="ABBRID0EPFAG" xlink:type="simple">A1</abbrev> and <abbrev xmlns:xlink="http://www.w3.org/1999/xlink" xlink:title="antenna" id="ABBRID0ETFAG" xlink:type="simple">A2</abbrev><bold>A</bold><abbrev xmlns:xlink="http://www.w3.org/1999/xlink" xlink:title="antennula" id="ABBRID0EZFAG" xlink:type="simple">A1</abbrev>, arrow points to the partial separation between segments 4a and 4b. Picture in white transmitted light. ♂ (MUVHNZY0035) <bold>B</bold><abbrev xmlns:xlink="http://www.w3.org/1999/xlink" xlink:title="antennula" id="ABBRID0E6FAG" xlink:type="simple">A1</abbrev>, arrow points to the partial separation between fourth and fifth segment (4a and 4b). Picture using UV light and blue filter in a fluorescence microscope. ♂ (MUVHNZY0035) <bold>C</bold> SEM image of right <abbrev xmlns:xlink="http://www.w3.org/1999/xlink" xlink:title="antennula" id="ABBRID0EFGAG" xlink:type="simple">A1</abbrev>, external view; arrow points to the lack of separation between fourth and fifth segment (4a and 4b). ♂ (MUVHNZY0039) <bold>D</bold> SEM image of right <abbrev xmlns:xlink="http://www.w3.org/1999/xlink" xlink:title="antennula" id="ABBRID0ELGAG" xlink:type="simple">A1</abbrev>, internal view; arrow points to the separation between fourth and fifth segment (4a and 4b) (Same individual as in C:MUVHNZY0039) <bold>E</bold> SEM image of left <abbrev xmlns:xlink="http://www.w3.org/1999/xlink" xlink:title="antenna" id="ABBRID0ERGAG" xlink:type="simple">A2</abbrev>, internal view; arrow points to a ventroapical minute seta on the penultimate segment. ♀(MUVHNZY0038) <bold>F</bold> SEM image of left <abbrev xmlns:xlink="http://www.w3.org/1999/xlink" xlink:title="antenna" id="ABBRID0EXGAG" xlink:type="simple">A2</abbrev>, external view; one arrow points to a ventroapical minute seta on the last segment, and another to the (crumpled) hyaline formation (hy). ♀ (MUVHNZY0038). Scale bars: 50 μm (<bold>A–D</bold>); 30 μm (<bold>E, F</bold>)</p></caption><graphic xmlns:xlink="http://www.w3.org/1999/xlink" xlink:href="zookeys-1233-075_article-126611__-g003.jpg" position="float" orientation="portrait" xlink:type="simple" id="oo_1293614.jpg"><uri content-type="original_file" xlink:type="simple">https://binary.pensoft.net/fig/1293614</uri></graphic></fig><p><abbrev xmlns:xlink="http://www.w3.org/1999/xlink" xlink:title="antenna" id="ABBRID0EGHAG" xlink:type="simple">A2</abbrev> (Fig. <xref ref-type="fig" rid="F2">2B</xref>). Protopod two-segmented. First segment short and ring-shaped, second segment elongate and smoothly curved, &gt; 2.5× longer than wide. Exopod with a very small seta and a spinneret seta, not surpassing tip of claws. First segment of endopod subquadrate, ventrally with an apical long seta, ~ 2/3 of the length of next segment. Second endopodal segment elongate, ~ 5× longer than wide. Ventrally with one small seta and Y aesthetasc, situated slightly in front of mid-length of segment. This small seta slightly shorter than aesthetasc. Another large and thick seta attached to ventro-apical margin, together with a minute seta (Fig. <xref ref-type="fig" rid="F5">5F</xref>, as in the female: Fig. <xref ref-type="fig" rid="F3">3E</xref>). Dorsally with two subapical short setae, one ~ 1/2 the length of the other. Last segment subquadrate, with three claws, shortest and ventral one pectinated with a row of strong teeth (Fig. <xref ref-type="fig" rid="F5">5F</xref>). A very small hyaline formation located ventro-apically, at the base of pectinated claw, but together with a minute seta (as in the female: Fig. <xref ref-type="fig" rid="F3">3F</xref>).</p><p><abbrev xmlns:xlink="http://www.w3.org/1999/xlink" xlink:title="mandibula" id="ABBRID0EAIAG" xlink:type="simple">Md</abbrev> (Fig. <xref ref-type="fig" rid="F2">2C</xref>). Coxa slender, with curved posterior half and straight anterior one. Distally with eight teeth, progressively smaller from anterior (dorsal) to posterior (ventral) ones, most of them bicuspidate and/or with adjacent interdental spines and setae (X-setae). Dorsally with large serrate seta, not reaching the base of dorsal teeth. Ventrally with one small plumose seta, slightly longer than ventralmost small tooth. <abbrev xmlns:xlink="http://www.w3.org/1999/xlink" xlink:title="mandibular palp" id="ABBRID0EIIAG" xlink:type="simple">Md-palp</abbrev> four-segmented and curved. First segment (basis) with two ventral plumose setae, one ~ 2/3 the length of the other. Dorsally with exopod (respiratory plate) with three broad rays and a small reflected ray. Second segment (first endopodal segment) with two ventro-apical plumose setae, one of them half the length of the other. Third segment subquadrate, ventrally holding an apical long smooth seta, dorsally with three long apical smooth and thin setae, together with a thicker plumose seta, all of similar length. Last segment small and subquadrate, with three terminal thin setae of similar length, one of these claw-like, the other two smooth.</p><p><abbrev xmlns:xlink="http://www.w3.org/1999/xlink" xlink:title="maxillula" id="ABBRID0EOIAG" xlink:type="simple">Mx</abbrev> (Fig. <xref ref-type="fig" rid="F2">2D</xref>). Elongate, subrectangular protopod. Exopod (respiratory plate) with 16 distal unequal rays and a proximal reflexed ray. Endopod with three endites and a palp. First endite with three subequal setae. Second and third endites each with two spoon-shaped (spatulate), claw-like setae, and three smooth, thin setae. Palp unsegmented, distally with two long plumose setae, longer than tip of endite setae, plus a minute subapical dorsal seta.</p><p><abbrev xmlns:xlink="http://www.w3.org/1999/xlink" xlink:title="first thoracopod" id="ABBRID0EYIAG" xlink:type="simple">T1</abbrev> (Figs <xref ref-type="fig" rid="F4">4A</xref>, <xref ref-type="fig" rid="F5">5H</xref>). Four-segmented. First segment the longest. Ventrally with a large seta, situated well behind mid-length of segment. Dorsally with proximal long seta, slightly surpassing distal margin of segment. Dorso-apically with two subequal knee-setae. Second segment elongate, 6× longer than wide, ventrally with strong apical seta, as long as next segment. Third segment without setae. Fourth segment with apical claw bearing a minute seta at its swollen base, and as long as third segment.</p><fig id="F4" position="float" orientation="portrait"><object-id xmlns:xlink="http://www.w3.org/1999/xlink" content-type="doi" xlink:type="simple">10.3897/zookeys.1233.126611.figure4</object-id><object-id xmlns:xlink="http://www.w3.org/1999/xlink" content-type="arpha" xlink:type="simple">57D6165A-75E3-501F-A50C-9533E5A770AA</object-id><label>Figure 4.</label><caption><p><italic><tp:taxon-name><tp:taxon-name-part taxon-name-part-type="genus" reg="Elpidium">Elpidium</tp:taxon-name-part><tp:taxon-name-part taxon-name-part-type="species" reg="alarconi">alarconi</tp:taxon-name-part></tp:taxon-name></italic> sp. nov. ♂ (<bold>A–D</bold>) (MUVHNZY0021) and ♀ (<bold>E</bold>) (MUVHNZY0037) <bold>A</bold><abbrev xmlns:xlink="http://www.w3.org/1999/xlink" xlink:title="first thoracopod" id="ABBRID0E4JAG" xlink:type="simple">T1</abbrev><bold>B</bold><abbrev xmlns:xlink="http://www.w3.org/1999/xlink" xlink:title="second thoracopod" id="ABBRID0EDKAG" xlink:type="simple">T2</abbrev><bold>C</bold><abbrev xmlns:xlink="http://www.w3.org/1999/xlink" xlink:title="third thoracopod" id="ABBRID0EJKAG" xlink:type="simple">T3</abbrev><bold>D</bold><abbrev xmlns:xlink="http://www.w3.org/1999/xlink" xlink:title="hemipenis" id="ABBRID0EPKAG" xlink:type="simple">Hp</abbrev><bold>E</bold><abbrev xmlns:xlink="http://www.w3.org/1999/xlink" xlink:title="antenna" id="ABBRID0EVKAG" xlink:type="simple">A2</abbrev>; hy: hyaline formation. Scale bars: 100 μm.</p></caption><graphic xmlns:xlink="http://www.w3.org/1999/xlink" xlink:href="zookeys-1233-075_article-126611__-g004.jpg" position="float" orientation="portrait" xlink:type="simple" id="oo_1293615.jpg"><uri content-type="original_file" xlink:type="simple">https://binary.pensoft.net/fig/1293615</uri></graphic></fig><fig id="F5" position="float" orientation="portrait"><object-id xmlns:xlink="http://www.w3.org/1999/xlink" content-type="doi" xlink:type="simple">10.3897/zookeys.1233.126611.figure5</object-id><object-id xmlns:xlink="http://www.w3.org/1999/xlink" content-type="arpha" xlink:type="simple">6DC1A9E0-8796-5E4D-ADFC-996D74854FAD</object-id><label>Figure 5.</label><caption><p><italic><tp:taxon-name><tp:taxon-name-part taxon-name-part-type="genus" reg="Elpidium">Elpidium</tp:taxon-name-part><tp:taxon-name-part taxon-name-part-type="species" reg="alarconi">alarconi</tp:taxon-name-part></tp:taxon-name></italic> sp. nov. ♂ <bold>A–E</bold> MUVHNZY0027 <bold>F–H</bold> MUVHNZY0039 <bold>A</bold> complete frontal view of individual with extended penis <bold>B</bold> detail of penis <bold>C</bold> detail of digital expansion of <abbrev xmlns:xlink="http://www.w3.org/1999/xlink" xlink:title="distal lobe" id="ABBRID0E2LAG" xlink:type="simple">DL</abbrev>, <abbrev xmlns:xlink="http://www.w3.org/1999/xlink" xlink:title="copulatory process" id="ABBRID0E6LAG" xlink:type="simple">CoP</abbrev> and <abbrev xmlns:xlink="http://www.w3.org/1999/xlink" xlink:title="lower ramus" id="ABBRID0EDMAG" xlink:type="simple">LR</abbrev> (right hemipenis) <bold>D</bold> detail of digital expansion of <abbrev xmlns:xlink="http://www.w3.org/1999/xlink" xlink:title="distal lobe" id="ABBRID0EJMAG" xlink:type="simple">DL</abbrev>, <abbrev xmlns:xlink="http://www.w3.org/1999/xlink" xlink:title="copulatory process" id="ABBRID0ENMAG" xlink:type="simple">CoP</abbrev> and <abbrev xmlns:xlink="http://www.w3.org/1999/xlink" xlink:title="lower ramus" id="ABBRID0ERMAG" xlink:type="simple">LR</abbrev> (left hemipenis) <bold>E</bold> detail of <abbrev xmlns:xlink="http://www.w3.org/1999/xlink" xlink:title="antennula" id="ABBRID0EXMAG" xlink:type="simple">A1</abbrev> showing separation between segments 4a and 4b in internal part of left <abbrev xmlns:xlink="http://www.w3.org/1999/xlink" xlink:title="antennula" id="ABBRID0E2MAG" xlink:type="simple">A1</abbrev> (leftmost arrow) and the lack of separation between them in the external part of right <abbrev xmlns:xlink="http://www.w3.org/1999/xlink" xlink:title="antennula" id="ABBRID0E6MAG" xlink:type="simple">A1</abbrev> (right arrow) <bold>F</bold> detail of right <abbrev xmlns:xlink="http://www.w3.org/1999/xlink" xlink:title="antenna" id="ABBRID0EFNAG" xlink:type="simple">A2</abbrev> distal part (internal view) <bold>G</bold> labrum, ventral view <bold>H</bold> left <abbrev xmlns:xlink="http://www.w3.org/1999/xlink" xlink:title="first thoracopod" id="ABBRID0ENNAG" xlink:type="simple">T1</abbrev>-<abbrev xmlns:xlink="http://www.w3.org/1999/xlink" xlink:title="third thoracopod" id="ABBRID0ERNAG" xlink:type="simple">T3</abbrev>. Scale bars: 400 μm (<bold>A</bold>); 100 μm (<bold>B, G, H</bold>); 30 μm (<bold>C, D, F</bold>); 40 μm (<bold>E</bold>).</p></caption><graphic xmlns:xlink="http://www.w3.org/1999/xlink" xlink:href="zookeys-1233-075_article-126611__-g005.jpg" position="float" orientation="portrait" xlink:type="simple" id="oo_1293616.jpg"><uri content-type="original_file" xlink:type="simple">https://binary.pensoft.net/fig/1293616</uri></graphic></fig><p><abbrev xmlns:xlink="http://www.w3.org/1999/xlink" xlink:title="second thoracopod" id="ABBRID0EEOAG" xlink:type="simple">T2</abbrev> (Figs <xref ref-type="fig" rid="F4">4B</xref>, <xref ref-type="fig" rid="F5">5H</xref>). Larger than <abbrev xmlns:xlink="http://www.w3.org/1999/xlink" xlink:title="first thoracopod" id="ABBRID0EQOAG" xlink:type="simple">T1</abbrev> and four-segmented. First segment strong, bearing ventrally a subproximal long setae, attaining distal edge of segment. Dorsally with one medial long seta, surpassing distal margin of segment, and an apical knee-seta, ~ 1/2 the length of previous seta. Second segment slender and long, ventrally with apical strong seta, almost as long as next segment. Third segment without setae. Fourth segment similar to previous one but slightly shorter and with an apical claw. This claw as long as third segment, and with a proximal minute seta.</p><p><abbrev xmlns:xlink="http://www.w3.org/1999/xlink" xlink:title="third thoracopod" id="ABBRID0EWOAG" xlink:type="simple">T3</abbrev> (Figs <xref ref-type="fig" rid="F4">4C</xref>, <xref ref-type="fig" rid="F5">5H</xref>). Larger than <abbrev xmlns:xlink="http://www.w3.org/1999/xlink" xlink:title="second thoracopod" id="ABBRID0ECPAG" xlink:type="simple">T2</abbrev> and four-segmented. First segment ventrally with a proximal large seta, 2/3 as long as segment. Dorsally with a thin medial seta, attaining distal edge of segment, and a small distal knee-seta, ~ 1/2 the length of previous seta. Second segment long, &gt; 8× longer than wide, and with an apical strong seta, ~ 2/3 the length of next segment. Third segment devoid of setae and 3× longer than wide. Last segment similar but slightly smaller than previous one, bearing a very long claw, longer than second segment, and with a minute seta at its base.</p><p><abbrev xmlns:xlink="http://www.w3.org/1999/xlink" xlink:title="hemipenis" id="ABBRID0EIPAG" xlink:type="simple">Hp</abbrev> (Figs <xref ref-type="fig" rid="F4">4D</xref>, <xref ref-type="fig" rid="F5">5A–D</xref>). Large sclerotized and muscular body with <abbrev xmlns:xlink="http://www.w3.org/1999/xlink" xlink:title="distal lobe" id="ABBRID0EUPAG" xlink:type="simple">DL</abbrev>, distal seta, <abbrev xmlns:xlink="http://www.w3.org/1999/xlink" xlink:title="copulatory process" id="ABBRID0EYPAG" xlink:type="simple">CoP</abbrev> and <abbrev xmlns:xlink="http://www.w3.org/1999/xlink" xlink:title="lower ramus" id="ABBRID0E3PAG" xlink:type="simple">LR</abbrev>. <abbrev xmlns:xlink="http://www.w3.org/1999/xlink" xlink:title="distal lobe" id="ABBRID0EAQAG" xlink:type="simple">DL</abbrev> with a long basal digital expansion. Width of <abbrev xmlns:xlink="http://www.w3.org/1999/xlink" xlink:title="distal lobe" id="ABBRID0EEQAG" xlink:type="simple">DL</abbrev>, including digital expansion, longer than its length. This expansion flexible at its tip, so that in some slide preparations for optical microscopy, it can be distally folded. Distal seta shorter than digital expansion. <abbrev xmlns:xlink="http://www.w3.org/1999/xlink" xlink:title="distal lobe" id="ABBRID0EIQAG" xlink:type="simple">DL</abbrev> with lateral margins almost parallel in its mid length, but converging in a subtriangular, pointed shape at its distal part (Figs <xref ref-type="fig" rid="F4">4D</xref>, <xref ref-type="fig" rid="F5">5B</xref>). <abbrev xmlns:xlink="http://www.w3.org/1999/xlink" xlink:title="copulatory process" id="ABBRID0EUQAG" xlink:type="simple">CoP</abbrev> L-shaped, progressively narrowing towards the tip (Fig. <xref ref-type="fig" rid="F4">4D</xref>), without separation between distal glans and ejaculatory duct (Fig. <xref ref-type="fig" rid="F5">5C, D</xref>). <abbrev xmlns:xlink="http://www.w3.org/1999/xlink" xlink:title="lower ramus" id="ABBRID0EARAG" xlink:type="simple">LR</abbrev> slender, very thin, L-shaped and with a finely pointed tip (Figs <xref ref-type="fig" rid="F4">4D</xref>, <xref ref-type="fig" rid="F5">5C, D</xref>). Depending on the position of <abbrev xmlns:xlink="http://www.w3.org/1999/xlink" xlink:title="lower ramus" id="ABBRID0EMRAG" xlink:type="simple">LR</abbrev> in slide preparations for optical microscopy, L-shape might not be seen clearly in one or both hemipenes. A slight difference between left and right <abbrev xmlns:xlink="http://www.w3.org/1999/xlink" xlink:title="lower ramus" id="ABBRID0EQRAG" xlink:type="simple">LR</abbrev> shape observed in the development of the L-angle, somehow resembling a piolet with a small adze rather than an L (Fig. <xref ref-type="fig" rid="F5">5C, D</xref>).</p><p><abbrev xmlns:xlink="http://www.w3.org/1999/xlink" xlink:title="caudal ramus" id="ABBRID0E1RAG" xlink:type="simple">CR</abbrev> with one pair of intermediate-size, plumose setae and numerous pseudochaetae (Figs <xref ref-type="fig" rid="F4">4D</xref>, <xref ref-type="fig" rid="F5">5B</xref>).</p><p>Labrum (Fig. <xref ref-type="fig" rid="F5">5G</xref>) large, subquadrate in ventral view. Anteriorly and ventro-laterally with arrays of long pseudochaetae. Posteriorly, near the mouth entrance, with two submarginal pappose setae and a marginal row of short setulae forming an apparently serrated margin.</p></tp:treatment-sec><tp:treatment-sec sec-type="description" id="SECID0EMSAG"><title>Description.</title><p><bold>Female</bold> (only sexually dimorphic features described) (Figs <xref ref-type="fig" rid="F6">6</xref>, <xref ref-type="fig" rid="F7">7</xref>). <abbrev xmlns:xlink="http://www.w3.org/1999/xlink" xlink:title="carapace" id="ABBRID0E3SAG" xlink:type="simple">Cp</abbrev> slightly longer, distinctly wider, and slightly more asymmetric than male, posteriorly not pointed but truncate or even slightly cordate in dorsal and ventral views (Fig. <xref ref-type="fig" rid="F6">6A, B</xref>). These <abbrev xmlns:xlink="http://www.w3.org/1999/xlink" xlink:title="carapace" id="ABBRID0EETAG" xlink:type="simple">Cp</abbrev> differences between male and female correspond to species group A, according to <xref ref-type="bibr" rid="B15">Danielopol et al. (2014)</xref>. In lateral external view (Fig. <xref ref-type="fig" rid="F6">6C, D</xref>), female valves with a straight ventral margin and a less arched posterior margin than males. In internal view, more developed socket-like hinge structures posteriorly in the inner margin of both valves (Figs <xref ref-type="fig" rid="F6">6E–H</xref>, <xref ref-type="fig" rid="F7">7B, C</xref>), and posteroventrally wider distance between outer margin and external outline, due to the wider development of valves in this area (Fig. <xref ref-type="fig" rid="F6">6E, F, I, J</xref>). Posterior part of female hinge bar also with stronger tooth, coupled to a tooth-like pointed inner margin in <abbrev xmlns:xlink="http://www.w3.org/1999/xlink" xlink:title="right valve" id="ABBRID0E3TAG" xlink:type="simple">RV</abbrev> (Fig. <xref ref-type="fig" rid="F6">6F, H</xref>), not observed in male valves (Fig. <xref ref-type="fig" rid="F1">1H</xref>).</p><fig id="F6" position="float" orientation="portrait"><object-id xmlns:xlink="http://www.w3.org/1999/xlink" content-type="doi" xlink:type="simple">10.3897/zookeys.1233.126611.figure6</object-id><object-id xmlns:xlink="http://www.w3.org/1999/xlink" content-type="arpha" xlink:type="simple">600B1DAE-268B-5916-A154-6BAEC2ABA7A7</object-id><label>Figure 6.</label><caption><p><italic><tp:taxon-name><tp:taxon-name-part taxon-name-part-type="genus" reg="Elpidium">Elpidium</tp:taxon-name-part><tp:taxon-name-part taxon-name-part-type="species" reg="alarconi">alarconi</tp:taxon-name-part></tp:taxon-name></italic> sp. nov. ♀ <bold>A</bold><abbrev xmlns:xlink="http://www.w3.org/1999/xlink" xlink:title="carapace" id="ABBRID0E4UAG" xlink:type="simple">Cp</abbrev> dorsal view (MUVHNZY0028) <bold>B</bold><abbrev xmlns:xlink="http://www.w3.org/1999/xlink" xlink:title="carapace" id="ABBRID0EDVAG" xlink:type="simple">Cp</abbrev> ventral view (MUVHNZY0029) <bold>C</bold><abbrev xmlns:xlink="http://www.w3.org/1999/xlink" xlink:title="left valve" id="ABBRID0EJVAG" xlink:type="simple">LV</abbrev>, external view (MUVHNZY0037) <bold>D</bold><abbrev xmlns:xlink="http://www.w3.org/1999/xlink" xlink:title="right valve" id="ABBRID0EPVAG" xlink:type="simple">RV</abbrev> external view (MUVHNZY0037) <bold>E</bold><abbrev xmlns:xlink="http://www.w3.org/1999/xlink" xlink:title="left valve" id="ABBRID0EVVAG" xlink:type="simple">LV</abbrev> internal view (MUVHNZY0037) <bold>F</bold><abbrev xmlns:xlink="http://www.w3.org/1999/xlink" xlink:title="right valve" id="ABBRID0E2VAG" xlink:type="simple">RV</abbrev> internal view (MUVHNZY0037) <bold>G</bold><abbrev xmlns:xlink="http://www.w3.org/1999/xlink" xlink:title="left valve" id="ABBRID0EBWAG" xlink:type="simple">LV</abbrev> subventral view (MUVHNZY0037) <bold>H</bold><abbrev xmlns:xlink="http://www.w3.org/1999/xlink" xlink:title="right valve" id="ABBRID0EHWAG" xlink:type="simple">RV</abbrev> subventral view (MUVHNZY0037) <bold>I</bold><abbrev xmlns:xlink="http://www.w3.org/1999/xlink" xlink:title="left valve" id="ABBRID0ENWAG" xlink:type="simple">LV</abbrev> internal view (MUVHNZY0037), detail of posterior part, and zoom on lateral row of pores (inset) <bold>J</bold><abbrev xmlns:xlink="http://www.w3.org/1999/xlink" xlink:title="right valve" id="ABBRID0ETWAG" xlink:type="simple">RV</abbrev> internal view (MUVHNZY0037), detail of posterior part, and zoom on lateral row of pores (inset) <bold>K</bold><abbrev xmlns:xlink="http://www.w3.org/1999/xlink" xlink:title="carapace" id="ABBRID0EZWAG" xlink:type="simple">Cp</abbrev> posterior view (MUVHNZY0031) <bold>L</bold><abbrev xmlns:xlink="http://www.w3.org/1999/xlink" xlink:title="carapace" id="ABBRID0E6WAG" xlink:type="simple">Cp</abbrev> anterior view (MUVHNZY0032). Scale bars: 400 μm (<bold>A–H, K, L</bold>); 100 μm (<bold>I, J</bold> general); 20 μm (<bold>I, J</bold> inset).</p></caption><graphic xmlns:xlink="http://www.w3.org/1999/xlink" xlink:href="zookeys-1233-075_article-126611__-g006.jpg" position="float" orientation="portrait" xlink:type="simple" id="oo_1293617.jpg"><uri content-type="original_file" xlink:type="simple">https://binary.pensoft.net/fig/1293617</uri></graphic></fig><fig id="F7" position="float" orientation="portrait"><object-id xmlns:xlink="http://www.w3.org/1999/xlink" content-type="doi" xlink:type="simple">10.3897/zookeys.1233.126611.figure7</object-id><object-id xmlns:xlink="http://www.w3.org/1999/xlink" content-type="arpha" xlink:type="simple">A7B180CF-9D90-5924-B9F5-D4DD2CFE05C5</object-id><label>Figure 7.</label><caption><p><italic><tp:taxon-name><tp:taxon-name-part taxon-name-part-type="genus" reg="Elpidium">Elpidium</tp:taxon-name-part><tp:taxon-name-part taxon-name-part-type="species" reg="alarconi">alarconi</tp:taxon-name-part></tp:taxon-name></italic> sp. nov. ♀ <bold>A</bold> Posterior part of abdomen (MUVHNZY0022) <bold>B</bold><abbrev xmlns:xlink="http://www.w3.org/1999/xlink" xlink:title="left valve" id="ABBRID0EFYAG" xlink:type="simple">LV</abbrev> internal view (MUVHNZY0033) <bold>C</bold><abbrev xmlns:xlink="http://www.w3.org/1999/xlink" xlink:title="right valve" id="ABBRID0ELYAG" xlink:type="simple">RV</abbrev> internal view (MUVHNZY0033). Scale bars: 100 μm (<bold>A</bold>); 500 μm (<bold>B, C</bold>).</p></caption><graphic xmlns:xlink="http://www.w3.org/1999/xlink" xlink:href="zookeys-1233-075_article-126611__-g007.jpg" position="float" orientation="portrait" xlink:type="simple" id="oo_1293618.jpg"><uri content-type="original_file" xlink:type="simple">https://binary.pensoft.net/fig/1293618</uri></graphic></fig><p><abbrev xmlns:xlink="http://www.w3.org/1999/xlink" xlink:title="antenna" id="ABBRID0E1YAG" xlink:type="simple">A2</abbrev> (Figs <xref ref-type="fig" rid="F3">3E, F</xref>, <xref ref-type="fig" rid="F4">4E</xref>). None of the three claws in distal segment pectinated. Y aesthetasc smaller than in male, i.e., of similar length than adjacent seta.</p><p>Abdomen (Fig. <xref ref-type="fig" rid="F7">7</xref>). Centrally with a spine-like seta in dorsal position. Genital lobes semicircular, with internal trabecula and showing internal tubes. <abbrev xmlns:xlink="http://www.w3.org/1999/xlink" xlink:title="caudal ramus" id="ABBRID0EMZAG" xlink:type="simple">CR</abbrev> with two equal adjacent plumose setae in an apical position plus a separate stronger plumose seta, laterally situated, close to genital lobe.</p></tp:treatment-sec><tp:treatment-sec sec-type="description" id="SECID0EQZAG"><title>Measurements.</title><p><bold>Male.</bold> L: 739 μm (671–778, <italic>n</italic> = 7); W: 559 μm (524–596, <italic>n</italic> = 5); H: 423 μm (418–430, <italic>n</italic> = 3). <bold>Female.</bold> L: 773 μm (711–836, <italic>n</italic> = 9); W: 645 (556–711, <italic>n</italic> = 5); H: 422 (373–476; <italic>n</italic> = 4).</p></tp:treatment-sec><tp:treatment-sec sec-type="Differential diagnosis" id="SECID0EG1AG"><title>Differential diagnosis.</title><p>Other <italic><tp:taxon-name><tp:taxon-name-part taxon-name-part-type="genus" reg="Elpidium">Elpidium</tp:taxon-name-part></tp:taxon-name></italic> species with similar <abbrev xmlns:xlink="http://www.w3.org/1999/xlink" xlink:title="carapace" id="ABBRID0ET1AG" xlink:type="simple">Cp</abbrev>, i.e., with <abbrev xmlns:xlink="http://www.w3.org/1999/xlink" xlink:title="left valve" id="ABBRID0EX1AG" xlink:type="simple">LV</abbrev> embracing <abbrev xmlns:xlink="http://www.w3.org/1999/xlink" xlink:title="right valve" id="ABBRID0E21AG" xlink:type="simple">RV</abbrev>, symmetric in dorsal view, not ornamented and with sexual dimorphism of group A, include <italic><tp:taxon-name><tp:taxon-name-part taxon-name-part-type="genus" reg="Elpidium">E.</tp:taxon-name-part><tp:taxon-name-part taxon-name-part-type="species" reg="bromeliarum">bromeliarum</tp:taxon-name-part></tp:taxon-name></italic>, <italic><tp:taxon-name><tp:taxon-name-part taxon-name-part-type="genus" reg="Elpidium">E.</tp:taxon-name-part><tp:taxon-name-part taxon-name-part-type="species" reg="pintoi">pintoi</tp:taxon-name-part></tp:taxon-name></italic>, <italic><tp:taxon-name><tp:taxon-name-part taxon-name-part-type="genus" reg="Elpidium">E.</tp:taxon-name-part><tp:taxon-name-part taxon-name-part-type="species" reg="littlei">littlei</tp:taxon-name-part></tp:taxon-name></italic>, <italic><tp:taxon-name><tp:taxon-name-part taxon-name-part-type="genus" reg="Elpidium">E.</tp:taxon-name-part><tp:taxon-name-part taxon-name-part-type="species" reg="litoreum">litoreum</tp:taxon-name-part></tp:taxon-name></italic>, and <italic><tp:taxon-name><tp:taxon-name-part taxon-name-part-type="genus" reg="Elpidium">E.</tp:taxon-name-part><tp:taxon-name-part taxon-name-part-type="species" reg="purium">purium</tp:taxon-name-part></tp:taxon-name></italic>, but none of these species have a digital expansion at the base of the <abbrev xmlns:xlink="http://www.w3.org/1999/xlink" xlink:title="distal lobe" id="ABBRID0EW3AG" xlink:type="simple">DL</abbrev>, although <italic><tp:taxon-name><tp:taxon-name-part taxon-name-part-type="genus" reg="Elpidium">E.</tp:taxon-name-part><tp:taxon-name-part taxon-name-part-type="species" reg="littlei">littlei</tp:taxon-name-part></tp:taxon-name></italic> has some subdigitiform, elongate triangular expansion. The species <italic><tp:taxon-name><tp:taxon-name-part taxon-name-part-type="genus" reg="Elpidium">E.</tp:taxon-name-part><tp:taxon-name-part taxon-name-part-type="species" reg="maricaoense">maricaoense</tp:taxon-name-part></tp:taxon-name></italic> and <italic><tp:taxon-name><tp:taxon-name-part taxon-name-part-type="genus" reg="Elpidium">E.</tp:taxon-name-part><tp:taxon-name-part taxon-name-part-type="species" reg="merendonense">merendonense</tp:taxon-name-part></tp:taxon-name></italic> have a similar digital expansion (although smaller than in <italic><tp:taxon-name><tp:taxon-name-part taxon-name-part-type="genus" reg="Elpidium">E.</tp:taxon-name-part><tp:taxon-name-part taxon-name-part-type="species" reg="alarconi">alarconi</tp:taxon-name-part></tp:taxon-name></italic> sp. nov.), but their <abbrev xmlns:xlink="http://www.w3.org/1999/xlink" xlink:title="carapace" id="ABBRID0EG5AG" xlink:type="simple">Cp</abbrev> are asymmetrical in dorsal view. The Brazilian species <italic><tp:taxon-name><tp:taxon-name-part taxon-name-part-type="genus" reg="Elpidium">E.</tp:taxon-name-part><tp:taxon-name-part taxon-name-part-type="species" reg="cordiforme">cordiforme</tp:taxon-name-part></tp:taxon-name></italic> has a similar digital expansion, but its <abbrev xmlns:xlink="http://www.w3.org/1999/xlink" xlink:title="carapace" id="ABBRID0EV5AG" xlink:type="simple">Cp</abbrev> is strongly cordiform in dorsal view, and the <abbrev xmlns:xlink="http://www.w3.org/1999/xlink" xlink:title="copulatory process" id="ABBRID0EZ5AG" xlink:type="simple">CoP</abbrev> and <abbrev xmlns:xlink="http://www.w3.org/1999/xlink" xlink:title="lower ramus" id="ABBRID0E45AG" xlink:type="simple">LR</abbrev> of <abbrev xmlns:xlink="http://www.w3.org/1999/xlink" xlink:title="hemipenis" id="ABBRID0EB6AG" xlink:type="simple">Hp</abbrev> are notably different. Another Brazilian species, <italic><tp:taxon-name><tp:taxon-name-part taxon-name-part-type="genus" reg="Elpidium">E.</tp:taxon-name-part><tp:taxon-name-part taxon-name-part-type="species" reg="picinguabaense">picinguabaense</tp:taxon-name-part></tp:taxon-name></italic> and the Argentinian <italic><tp:taxon-name><tp:taxon-name-part taxon-name-part-type="genus" reg="Elpidium">E.</tp:taxon-name-part><tp:taxon-name-part taxon-name-part-type="species" reg="chacoense">chacoense</tp:taxon-name-part></tp:taxon-name></italic> also have a digital expansion in the <abbrev xmlns:xlink="http://www.w3.org/1999/xlink" xlink:title="distal lobe" id="ABBRID0E26AG" xlink:type="simple">DL</abbrev>. However, this expansion is shorter than in the new species. In addition, the female <abbrev xmlns:xlink="http://www.w3.org/1999/xlink" xlink:title="carapace" id="ABBRID0E66AG" xlink:type="simple">Cp</abbrev> of <italic><tp:taxon-name><tp:taxon-name-part taxon-name-part-type="genus" reg="Elpidium">E.</tp:taxon-name-part><tp:taxon-name-part taxon-name-part-type="species" reg="picinguabaense">picinguabaense</tp:taxon-name-part></tp:taxon-name></italic> is not posteriorly truncate, but narrowly rounded, and the <abbrev xmlns:xlink="http://www.w3.org/1999/xlink" xlink:title="lower ramus" id="ABBRID0EOABG" xlink:type="simple">LR</abbrev> of the <abbrev xmlns:xlink="http://www.w3.org/1999/xlink" xlink:title="hemipenis" id="ABBRID0ESABG" xlink:type="simple">Hp</abbrev> is distinctly larger than in <italic><tp:taxon-name><tp:taxon-name-part taxon-name-part-type="genus" reg="Elpidium">E.</tp:taxon-name-part><tp:taxon-name-part taxon-name-part-type="species" reg="alarconi">alarconi</tp:taxon-name-part></tp:taxon-name></italic> sp. nov. The female <abbrev xmlns:xlink="http://www.w3.org/1999/xlink" xlink:title="carapace" id="ABBRID0EBBBG" xlink:type="simple">Cp</abbrev> of <italic><tp:taxon-name><tp:taxon-name-part taxon-name-part-type="genus" reg="Elpidium">E.</tp:taxon-name-part><tp:taxon-name-part taxon-name-part-type="species" reg="chacoense">chacoense</tp:taxon-name-part></tp:taxon-name></italic> is not truncate posteriorly in dorsal view, but barely pointed. <italic><tp:taxon-name><tp:taxon-name-part taxon-name-part-type="genus" reg="Elpidium">Elpidium</tp:taxon-name-part><tp:taxon-name-part taxon-name-part-type="species" reg="higutiae">higutiae</tp:taxon-name-part></tp:taxon-name></italic>, also from Brazil, has a similar <abbrev xmlns:xlink="http://www.w3.org/1999/xlink" xlink:title="carapace" id="ABBRID0E2BBG" xlink:type="simple">Cp</abbrev> shape to <italic><tp:taxon-name><tp:taxon-name-part taxon-name-part-type="genus" reg="Elpidium">E.</tp:taxon-name-part><tp:taxon-name-part taxon-name-part-type="species" reg="alarconi">alarconi</tp:taxon-name-part></tp:taxon-name></italic> sp. nov., and it also has a digital expansion on the <abbrev xmlns:xlink="http://www.w3.org/1999/xlink" xlink:title="distal lobe" id="ABBRID0EKCBG" xlink:type="simple">DL</abbrev>, but this expansion is shorter than in <italic><tp:taxon-name><tp:taxon-name-part taxon-name-part-type="genus" reg="Elpidium">E.</tp:taxon-name-part><tp:taxon-name-part taxon-name-part-type="species" reg="alarconi">alarconi</tp:taxon-name-part></tp:taxon-name></italic> sp. nov. and its <abbrev xmlns:xlink="http://www.w3.org/1999/xlink" xlink:title="lower ramus" id="ABBRID0EZCBG" xlink:type="simple">LR</abbrev> is larger and thicker than in the new species. In fact, the very thin L-like shape of the <abbrev xmlns:xlink="http://www.w3.org/1999/xlink" xlink:title="lower ramus" id="ABBRID0E4CBG" xlink:type="simple">LR</abbrev> in <italic><tp:taxon-name><tp:taxon-name-part taxon-name-part-type="genus" reg="Elpidium">E.</tp:taxon-name-part><tp:taxon-name-part taxon-name-part-type="species" reg="alarconi">alarconi</tp:taxon-name-part></tp:taxon-name></italic> sp. nov. is a unique trait that allows distinction from all other <italic><tp:taxon-name><tp:taxon-name-part taxon-name-part-type="genus" reg="Elpidium">Elpidium</tp:taxon-name-part></tp:taxon-name></italic> species.</p></tp:treatment-sec><tp:treatment-sec sec-type="ecology" id="SECID0ETDBG"><title>Ecology and distribution.</title><p>Besides the type locality of Rancho Baiguate, it has also been found in Pinar Dorado Hotel (19°7'2"N, 70°37'58"W), 549 m a.s.l., sampled on 20 March 2018 by J. Rueda and P. Alarcón. This site is in the same municipality of Jarabacoa, but in the Pinar Dorado Sector. Tank bromeliads (possibly of the genus <italic><tp:taxon-name><tp:taxon-name-part taxon-name-part-type="genus" reg="Neoregelia">Neoregelia</tp:taxon-name-part></tp:taxon-name></italic>) growing at the base and the trunk of several trees in a relatively anthropized habitat composed of a law garden surrounded by pine trees, with a pool and a bar located nearby. In the type locality, the species was collected from the same type of bromeliads. Paratypes MUVHNZY0035, MUVHNZY0036, and MUVHNZY0037 were collected from this locality; other types were collected in the type locality.</p></tp:treatment-sec><tp:treatment-sec sec-type="etymology" id="SECID0EAEBG"><title>Etymology.</title><p>The species is named after Dr. Pedro María Alarcón-Elbal, who organized the sampling campaign in República Dominicana, obtained financial support and encouraged the senior author JR to study the invertebrates of the area.</p></tp:treatment-sec><ref-list><ref id="B23"><mixed-citation xmlns:xlink="http://www.w3.org/1999/xlink" xlink:type="simple"><person-group><name name-style="western"><surname>Gidó</surname><given-names>Z</given-names></name><name name-style="western"><surname>Artheau</surname><given-names>M</given-names></name><name name-style="western"><surname>Colin</surname><given-names>J-P</given-names></name><name name-style="western"><surname>Danielopol</surname><given-names>DL</given-names></name><name name-style="western"><surname>Marmonier</surname><given-names>P</given-names></name></person-group> (<year>2007</year>) Description of the stygobiotic crustacean <italic><tp:taxon-name><tp:taxon-name-part taxon-name-part-type="genus">Dolekiella</tp:taxon-name-part><tp:taxon-name-part taxon-name-part-type="species">europaea</tp:taxon-name-part></tp:taxon-name></italic> gen. nov. sp. nov. (<tp:taxon-name><tp:taxon-name-part taxon-name-part-type="class">Ostracoda</tp:taxon-name-part></tp:taxon-name>, <tp:taxon-name><tp:taxon-name-part taxon-name-part-type="family">Limnocytheridae</tp:taxon-name-part></tp:taxon-name>) from southern France. Vie et Milieu 57(1/2): 109–116.</mixed-citation></ref><ref id="B15"><mixed-citation xmlns:xlink="http://www.w3.org/1999/xlink" xlink:type="simple"><person-group><name name-style="western"><surname>Danielopol</surname><given-names>DL</given-names></name><name name-style="western"><surname>Pinto</surname><given-names>RL</given-names></name><name name-style="western"><surname>Gross</surname><given-names>M</given-names></name><name name-style="western"><surname>Pereira</surname><given-names>JDS</given-names></name><name name-style="western"><surname>Riedl</surname><given-names>N</given-names></name></person-group> (<year>2014</year>) <article-title>On the evolutionary biology of <italic><tp:taxon-name><tp:taxon-name-part taxon-name-part-type="genus">Elpidium</tp:taxon-name-part></tp:taxon-name></italic> ostracods (<tp:taxon-name><tp:taxon-name-part taxon-name-part-type="family">Limnocytheridae</tp:taxon-name-part></tp:taxon-name>, <tp:taxon-name><tp:taxon-name-part taxon-name-part-type="subfamily">Timiriaseviinae</tp:taxon-name-part></tp:taxon-name>): A proposal for pluridisciplinary studies.</article-title><source>Geo-Eco-Marina</source><volume>20</volume>: <fpage>87</fpage>–<lpage>130</lpage>.</mixed-citation></ref></ref-list></tp:taxon-treatment>
